# Supplementary material for: Preparation of Colorimetric Sensor Array System to Evaluate the Effects of Alginate Edible Coating on Boiled-Dried Anchovy
Source: Foods. 2023 Feb 2;12(3):638. doi: 10.3390/foods12030638 (PMC9913907; doi:10.3390/foods12030638)
Supplement: Supplementary file 1 [file foods-12-00638-s001.zip]

Archive with 1 entries (1 files):
- foods-2099139-supplementary.pdf
